# Supplementary material for: Long-term balancing selection at the Phosphorus Starvation Tolerance 1 (PSTOL1) locus in wild, domesticated and weedy rice (Oryza)
Source: BMC Plant Biol. 2016 Apr 22;16:101. doi: 10.1186/s12870-016-0783-7 (PMC4840956; doi:10.1186/s12870-016-0783-7)
Supplement: Additional file 1: Table S1. — Oryza samples used in analyses. (XLSX 21 kb) [file 12870_2016_783_MOESM1_ESM.xlsx]

## Sheet: Table S1
Table S1. Oryza samples used in analyses.
Accession	Species/Group	Other names	Country	PSTOL 1 Clade	Included in Phenotyping
1A02	U.S. weedy / aus like	1025-01	United States	A
1A04	U.S. weedy / indica like	1091-01	United States	A
1A11	U.S. weedy / indica like	1160-01	United States	A
1B02	U.S. weedy / aus like	10A	United States	A	Yes
1B03	U.S. weedy / indica like	16B	United States	A	Yes
1C06	U.S. weedy / indica like	1047-01	United States	A
1D01	U.S. weedy / indica like	1344-02	United States	A
1D02	U.S. weedy / aus like	Prairie Co. Short - 8	United States	A
1D03	U.S. weedy / aus like	Prairie Co. Tall - 10	United States	A
1D06	U.S. weedy / indica like	1995-12	United States	A
1D08	U.S. weedy / aus like	1995-14	United States	A
1D09	U.S. weedy / indica like	1996-8	United States	A
1E01	U.S. weedy / aus like	1166-02	United States	A
1E02	U.S. weedy / aus like	1107-01	United States	A
1E03	U.S. weedy / indica like	1210-02	United States	A
1E04	U.S. weedy / aus like	1214-02	United States	A
1E05	U.S. weedy / indica like	1163-01	United States	A
1E07	U.S. weedy / indica like	1333-02	United States	A
1E08	U.S. weedy / aus like	1202-02	United States	A
1E09	U.S. weedy / aus like	2002-2-pot 1	United States	A
MUSC023	Malaysian weedy		Malaysia	A
MUSC038	Malaysian weedy		Malaysia	A
MUSC052	Malaysian weedy		Malaysia	A
MUSC055	Malaysian weedy		Malaysia	A
MUSC062	Malaysian weedy		Malaysia	A
MUSC065	Malaysian weedy		Malaysia	A
MUSC067	Malaysian weedy		Malaysia	A
MUSC079	Malaysian weedy		Malaysia	A	Yes
MUSC098	Malaysian weedy		Malaysia	A
MUSC110	Malaysian weedy		Malaysia	A
MUSC132	Malaysian weedy		Malaysia	A
MUSC134	Malaysian weedy		Malaysia	A
MUSC142	Malaysian weedy		Malaysia	A
MUSC143	Malaysian weedy		Malaysia	A
MUSC145	Malaysian weedy		Malaysia	A
MUSC146	Malaysian weedy		Malaysia	A
MUSC150	Malaysian weedy		Malaysia	A
MUSC177	Malaysian weedy		Malaysia	A
MUSC187	Malaysian weedy		Malaysia	A
MUSC001	Malaysian weedy		Malaysia	PSTOL1 absent
MUSC007	Malaysian weedy		Malaysia	PSTOL1 absent
MUSC012	Malaysian weedy		Malaysia	PSTOL1 absent
MUSC017	Malaysian weedy		Malaysia	PSTOL1 absent
MUSC026	Malaysian weedy		Malaysia	PSTOL1 absent
MUSC032	Malaysian weedy		Malaysia	PSTOL1 absent
MUSC043	Malaysian weedy		Malaysia	PSTOL1 absent	Yes
MUSC060	Malaysian weedy		Malaysia	PSTOL1 absent
MUSC069	Malaysian weedy		Malaysia	PSTOL1 absent
MUSC072	Malaysian weedy		Malaysia	PSTOL1 absent
MUSC081	Malaysian weedy		Malaysia	PSTOL1 absent
MUSC086	Malaysian weedy		Malaysia	PSTOL1 absent
MUSC100	Malaysian weedy		Malaysia	PSTOL1 absent
MUSC103	Malaysian weedy		Malaysia	PSTOL1 absent
MUSC106	Malaysian weedy		Malaysia	PSTOL1 absent
MUSC114	Malaysian weedy		Malaysia	PSTOL1 absent
MUSC119	Malaysian weedy		Malaysia	PSTOL1 absent
MUSC122	Malaysian weedy		Malaysia	PSTOL1 absent
MUSC128	Malaysian weedy		Malaysia	PSTOL1 absent
MUSC136	Malaysian weedy		Malaysia	PSTOL1 absent
MUSC138	Malaysian weedy		Malaysia	PSTOL1 absent
MUSC141	Malaysian weedy		Malaysia	PSTOL1 absent
MUSC154	Malaysian weedy		Malaysia	PSTOL1 absent
MUSC161	Malaysian weedy		Malaysia	PSTOL1 absent
MUSC171	Malaysian weedy		Malaysia	PSTOL1 absent
MUSC178	Malaysian weedy		Malaysia	PSTOL1 absent
MUSC188	Malaysian weedy		Malaysia	PSTOL1 absent
MUSC225	Malaysian weedy		Malaysia	PSTOL1 absent
MUSC232	Malaysian weedy		Malaysia	PSTOL1 absent
MUSC235	Malaysian weedy		Malaysia	PSTOL1 absent
MUSC237	Malaysian weedy		Malaysia	PSTOL1 absent
90740	Korean weedy / indica like		South Korea	A - early stop
90818	Korean weedy / indica like		South Korea	A - early stop
90835	Korean weedy / indica like		South Korea	A - early stop	Yes
112801	Korean weedy / indica like		South Korea	A - early stop
82881	Korean weedy		South Korea	PSTOL1 absent
90734	Korean weedy / japonica like		South Korea	PSTOL1 absent	Yes
90752	Korean weedy / japonica like		South Korea	PSTOL1 absent
90754	Korean weedy / japonica like		South Korea	PSTOL1 absent
90785	Korean weedy / japonica like		South Korea	PSTOL1 absent
90819	Korean weedy / japonica like		South Korea	PSTOL1 absent
90822	Korean weedy / japonica like		South Korea	PSTOL1 absent
90837	Korean weedy		South Korea	PSTOL1 absent
112762	Korean weedy		South Korea	PSTOL1 absent
112764	Korean weedy		South Korea	PSTOL1 absent
112799	Korean weedy		South Korea	PSTOL1 absent
112801	Korean weedy		South Korea	PSTOL1 absent
112817	Korean weedy		South Korea	PSTOL1 absent
112819	Korean weedy		South Korea	PSTOL1 absent
112820	Korean weedy / japonica like		South Korea	PSTOL1 absent
112821	Korean weedy		South Korea	PSTOL1 absent
112832	Korean weedy / japonica like		South Korea	PSTOL1 absent
113866	Korean weedy / japonica like		South Korea	PSTOL1 absent
115298	Korean weedy / indica like		South Korea	PSTOL1 absent
115300	Korean weedy		South Korea	PSTOL1 absent
115306	Korean weedy / japonica like		South Korea	PSTOL1 absent
115307	Korean weedy		South Korea	PSTOL1 absent
115580	Korean weedy / japonica like		South Korea	PSTOL1 absent
117123	Korean weedy / japonica like		South Korea	PSTOL1 absent
117124	Korean weedy / japonica like		South Korea	PSTOL1 absent
2B02	Cultivar / indica	Bei Khe	Cambodia	A
3A09	Cultivar / indica	Khao Dawk Mali -105	Thailand	A	Yes
3A10	Cultivar / indica	LalAman	India	A
3A11	Cultivar / indica	Dholi Boro	Bangladesh	A
301061	Cultivar / indica	I-Geo-Tze	Taiwan	A
301064	Cultivar / indica	IR 36	Philippines	B
301102	Cultivar / indica	Mudgo	India	A
301127	Cultivar / indica	RTS12	Vietnam	A
301132	Cultivar / indica	Seratoes Hari	Indonesia	A
301150	Cultivar / indica	Tam Cau 9A	Vietnam	A - early stop
301159	Cultivar / indica	Vary Vato 462	Madagascar	A
301382	Cultivar / indica	Baguamon 14	Bangladesh	A
3A08	Cultivar / indica	RATHUWEE	Sri Lanka	PSTOL1 absent	Yes
3A12	Cultivar / indica	Ai-chiao-hong	China	PSTOL1 absent
3B01	Cultivar / indica	CHAU	Vietnam	PSTOL1 absent
3B02	Cultivar / indica	CHHOTE_DHAN	Nepal	PSTOL1 absent
3B03	Cultivar / indica	POPOT-165	Indonesia	PSTOL1 absent
3C05	Cultivar / indica	DEE_GEO_WOO_GEN	Taiwan	PSTOL1 absent
301067	Cultivar / indica	IRGA 409	Brazil	PSTOL1 absent
301069	Cultivar / indica	Jaya	India	PSTOL1 absent
301128	Cultivar / indica	RTS14	Vietnam	PSTOL1 absent
301133	Cultivar / indica	Shai-Kuh	China	PSTOL1 absent
301153	Cultivar / indica	TKM6	India	PSTOL1 absent
301019	Cultivar / indica	Byakkoku Y 5006	Australia	PSTOL1 absent
301059	Cultivar / indica	Hsia Chioh Keh Tu	Taiwan	PSTOL1 absent
301065	Cultivar / indica	IR 8	Philippines	PSTOL1 absent
301109	Cultivar / indica	O-Luen-Cheung	Taiwan	PSTOL1 absent
MUSC218	Cultivar / indica		Malaysia	PSTOL1 absent
MUSC219	Cultivar / indica		Malaysia	PSTOL1 absent
MUSC220	Cultivar / indica		Malaysia	PSTOL1 absent
MUSC221	Cultivar / indica		Malaysia	PSTOL1 absent
2B03	Cultivar / aus	AUS 196	Bangladesh	A - early stop	Yes
3A03	Cultivar / aus	JHONA-349	India	A
3A04	Cultivar / aus	KASALATH	India	A
3A05	Cultivar / aus	DV85	Bangladesh	A
3A06	Cultivar / aus	BJ-1	India	A	Yes
301031	Cultivar / aus	Chuan 4	Taiwan	B
301046	Cultivar / aus	DZ78	Bangladesh	A
301074	Cultivar / aus	Kalamkati	India	A - early stop
301080	Cultivar / aus	Khao Gaew	Thailand	A - early stop
301122	Cultivar / aus	Phudugey	Bhutan	A
301143	Cultivar / aus	T 1	India	A - early stop
301144	Cultivar / aus	T 26	India	A - early stop
3B04	Cultivar / temp. japonica	Ta hung ku	China	PSTOL1 absent	Yes
3B05	Cultivar / temp. japonica	Kamenoo	Japan	PSTOL1 absent
3B06	Cultivar / temp. japonica	Nep-Hoa-Vang	Vietnam	PSTOL1 absent
3B07	Cultivar / temp. japonica	SHOEMED	Philippines	PSTOL1 absent
301001	Cultivar / temp. japonica	Agostano	Italy	PSTOL1 absent
301060	Cultivar / temp. japonica	Hu Lo Tao	China	PSTOL1 absent
301072	Cultivar / temp. japonica	Jouiku 393G	Japan	PSTOL1 absent
301078	Cultivar / temp. japonica	Kaw Luyoeng	Thailand	PSTOL1 absent
301086	Cultivar / temp. japonica	Koshihikari	Japan	PSTOL1 absent
301094	Cultivar / temp. japonica	Leung Pratew	Thailand	PSTOL1 absent
301095	Cultivar / temp. japonica	Luk Takhar	Afghanistan	PSTOL1 absent
301096	Cultivar / temp. japonica	Mansaku	Japan	PSTOL1 absent
301105	Cultivar / temp. japonica	Norin 20	Japan	PSTOL1 absent
301134	Cultivar / temp. japonica	Shinriki	Japan	PSTOL1 absent
301010	Cultivar / temp. japonica	Baghlani Nangarhar	Afghanistan	PSTOL1 absent
301030	Cultivar / temp. japonica	Chodongji	South Korea	PSTOL1 absent
301047	Cultivar / temp. japonica	Early Wataribune	Japan	PSTOL1 absent
301048	Cultivar / temp. japonica	Eh Ia Chiu	Taiwan	PSTOL1 absent
301052	Cultivar / temp. japonica	Geumobyeo	South Korea	PSTOL1 absent
301383	Cultivar / temp. japonica	Beonjo	South Korea	PSTOL1 absent
301388	Cultivar / temp. japonica	Heukgyeong	South Korea	PSTOL1 absent
301149	Cultivar / temp. japonica	Taipei 309	Taiwan	PSTOL1 absent
301002	Cultivar / temp. japonica	Aichi Asahi	Japan	PSTOL1 absent
301009	Cultivar / temp. japonica	Baber	India	PSTOL1 absent
301082	Cultivar / temp. japonica	Kiang-Chou-Chiu	Taiwan	PSTOL1 absent
301110	Cultivar / temp. japonica	Oro	Chile	PSTOL1 absent
301113	Cultivar / temp. japonica	Ostiglia	Argentina	PSTOL1 absent
301119	Cultivar / temp. japonica	Pato De Gallinazo	Australia	PSTOL1 absent
301142	Cultivar / temp. japonica	Suweon	Korea	PSTOL1 absent
301146	Cultivar / temp. japonica	Ta Mao Tsao	China	PSTOL1 absent
2A02	Cultivar / trop. japonica	BLUE_ROSE	United States	A
2A03	Cultivar / trop. japonica	CAROLINA_GOLD	United States	A	Yes
2A04	Cultivar / trop. japonica	CL121	United States	B
2A05	Cultivar / trop. japonica	CL161	United States	B
2A07	Cultivar / trop. japonica	DELITUS	United States	B
2A08	Cultivar / trop. japonica	DREW	United States	B
2A09	Cultivar / trop. japonica	EDITH	United States	A
2A11	Cultivar / trop. japonica	REXORO	United States	B
3B08	Cultivar / trop. japonica	Khao Hawm	Thailand	B	Yes
3B09	Cultivar / trop. japonica	Mirti	Bangladesh	B
3B10	Cultivar / trop. japonica	KU115	Thailand	B
3B11	Cultivar / trop. japonica	CICIH_BETON	Indonesia	B
3C01	Cultivar / trop. japonica	ASSE_Y_PUNG	Philippines	B
3C02	Cultivar / trop. japonica	Kotobuki Mochi	Japan	B
3C03	Cultivar / trop. japonica	TREMBESE	Indonesia	B
3C04	Cultivar / trop. japonica	LEMONT	United States	B
301007	Cultivar / trop. japonica	Arias	Indonesia	B
301058	Cultivar / trop. japonica	Honduras	Honduras	A
301062	Cultivar / trop. japonica	IAC 25	Brazil	A
301066	Cultivar / trop. japonica	IRAT 177	French Guiana	B
301141	Cultivar / trop. japonica	Sultani	Egypt	B
301158	Cultivar / trop. japonica	B6616A4-22-Bk-5-4	United States	B
301068	Cultivar / trop. japonica	Jambu	Indonesia	A
301084	Cultivar / trop. japonica	Kinastano	Philippines	A
301112	Cultivar / trop. japonica	OS 6	Nigeria	B
301131	Cultivar / trop. japonica	Saturn	United States	B
2A01	Cultivar / trop. japonica	BENGAL	United States	PSTOL1 absent
2A06	Cultivar / trop. japonica	CYPRESS	United States	PSTOL1 absent
2A10	Cultivar / trop. japonica	PALMYRA	United States	PSTOL1 absent
2A12	Cultivar / trop. japonica	ZENITH	United States	PSTOL1 absent
3B12	Cultivar / trop. japonica	GOTAK_GATIK	Indonesia	PSTOL1 absent	Yes
3A01	Cultivar / aromatic	DOM-SOFID	Iran	B	Yes
3A02	Cultivar / aromatic	ARC-13829	India	B
DA13	Cultivar / aromatic		Bangladesh	B
301014	Cultivar / aromatic	Bico Branco	Brazil	B
301035	Cultivar / aromatic	Cuba 65	Cuba	B
301049	Cultivar / aromatic	Firooz	Iran	B
301070	Cultivar / aromatic	JC149	India	A
301085	Cultivar / aromatic	Kitrana 508	Madagascar	B
301104	Cultivar / aromatic	N12	India	A
301390	Cultivar / aromatic	Pankhari 203	India	B
2C01	O. rufipogon	81990	Myanmar	A
2C03	O. rufipogon	100904	Thailand	A
2C04	O. rufipogon	100916	China	B
2C05	O. rufipogon	104501	India	A
2C06	O. rufipogon	104599	Sri Lanka	A
2C09	O. rufipogon	104833	Thailand	A	Yes
2C12	O. rufipogon	105491		A
2D01	O. rufipogon	105568	Philippines	A
2D02	O. rufipogon	105711	India	A
2D03	O. rufipogon	105720	Cambodia	A
2D04	O. rufipogon	105855	Thailand	B	Yes
2D05	O. rufipogon	105888	Bangladesh	A
2D06	O. rufipogon	106086	India	A
2D07	O. rufipogon	106103	India	A
2D09	O. rufipogon	106134	India	A
2D10	O. rufipogon	106150	Laos	A
2D11	O. rufipogon	106168	Vietnam	A - early stop
2E01	O. rufipogon	106321	Cambodia	A
2E02	O. rufipogon	106346	Myanmar	B
2E03	O. rufipogon	106453	Indonesia	B
2E04	O. rufipogon	106518	Vietnam	A
2E05	O. rufipogon	106523	Papua New Guinea	A
MUSC200	O. rufipogon		Malaysia	A
MUSC201	O. rufipogon		Malaysia	A
MUSC202	O. rufipogon		Malaysia	A
MUSC208	O. rufipogon		Malaysia	A
MUSC209	O. rufipogon		Malaysia	B
MUSC234	O. rufipogon		Malaysia	B
2C02	O. rufipogon	100588	Taiwan	PSTOL1 absent	Yes
2C07	O. rufipogon	104624	China	PSTOL1 absent
2C08	O. rufipogon	104714	Thailand	PSTOL1 absent
2C10	O. rufipogon	105388	Thailand	PSTOL1 absent
2C11	O. rufipogon	105491	Maylasia	PSTOL1 absent
2D08	O. rufipogon	106122	India	PSTOL1 absent
MUSC203	O. rufipogon		Malaysia	PSTOL1 absent
MUSC212	O. rufipogon		Malaysia	PSTOL1 absent
MUSC213	O. rufipogon		Malaysia	PSTOL1 absent
MUSC214	O. rufipogon		Malaysia	PSTOL1 absent
MUSC215	O. rufipogon		Malaysia	PSTOL1 absent
MUSC216	O. rufipogon		Malaysia	PSTOL1 absent
86525	O. barthii	WAB 010889	CAMEROON	B
100122	O. barthii	AF 100-2	GAMBIA	B
100223	O. barthii	W1054	GUINEA	B	Yes
100933	O. barthii	W0832	MALI	B
100934	O. barthii	W0839	MALI	B
100936	O. barthii	W0995	NIGER	B
100941	O. barthii	W1063	GAMBIA	B
101196	O. barthii	RC5370	CAMEROON	B
104112	O. barthii	TB056	CHAD	B
80788	O. glaberrima	KOSSA BIBI	MALI	B	Yes
86744	O. glaberrima	TOG 5427	NIGERIA	B
86762	O. glaberrima	TOG 5602	GHANA	B
100980	O. glaberrima		SIERRA LEONE	B
101297	O. glaberrima	RC5488	IVORY COAST	B
102487	O. glaberrima	GBRAGA	LIBERIA	B
102388	O. glaberrima	BOUGATEBO BALEO B	MALI	B
103461	O. glaberrima	TOG7173	SENEGAL	B
104028	O. glaberrima	BALADIAN	GUINEA-BISSAU	B
105465	O. glumaepatula	W0034	FRENCH GUIANA	A
105561	O. glumaepatula	W1196	COLOMBIA	A - early stop
105661	O. glumaepatula	88 DG 632-1	BRAZIL	A	Yes
105662	O. glumaepatula	88 DG 639-2	BRAZIL	A	Yes
105670	O. glumaepatula	88 DG 661-1	BRAZIL	A
93261	O. meridionalis	IJ-W-008	Indonesia	C - early stop	Yes
101466	O. meridionalis		AUSTRALIA	C - early stop
104092	O. meridionalis	W1635	AUSTRALIA	C- early stop	Yes
105289	O. meridionalis		AUSTRALIA	C - early stop
105295	O. meridionalis		AUSTRALIA	C - early stop
105305	O. meridionalis		AUSTRALIA	C - early stop
