# Supplementary material for: Long-term balancing selection at the Phosphorus Starvation Tolerance 1 (PSTOL1) locus in wild, domesticated and weedy rice (Oryza)
Source: BMC Plant Biol. 2016 Apr 22;16:101. doi: 10.1186/s12870-016-0783-7 (PMC4840956; doi:10.1186/s12870-016-0783-7)
Supplement: Additional file 5: Table S2. — PSTOL1 primers used in PCR genotyping and sequencing. (XLSX 8 kb) [file 12870_2016_783_MOESM5_ESM.xlsx]

## Sheet: Table S2
Table S2. PSTOL1 primers used in PCR genotyping and sequencing.
Primer name	Sequence
PSTOL1_01F	ctgtcaaagggcatcaaagaatg
PSTOL1_01R	ttacaagatcggtggtctggcta
PSTOL1_02F	tcataaatgaggttgctggcatt
PSTOL1_02R	ctgctctcctttagatggcacaa
PSTOL1_03F	atgctgctctgtcaaagggcat
PSTOL1_03R	caagctcaaagcccttttggtg
